# Supplementary material for: Circular RNA MAPK4 (circ-MAPK4) inhibits cell apoptosis via MAPK signaling pathway by sponging miR-125a-3p in gliomas
Source: Mol Cancer. 2020 Jan 28;19:17. doi: 10.1186/s12943-019-1120-1 (PMC6986105; doi:10.1186/s12943-019-1120-1)
Supplement: Supplementary file 1 — Additional file 1: Table S1. The primer sequences for the qRT-PCR. Table S2. siRNA sequence targeting circ-MAPK4. Table S3. The DNA oligo sequences for pull-down assays [file 12943_2019_1120_MOESM1_ESM.zip › Table S1.xlsx]

## Sheet: Sheet1
Table S1 The primer sequences for the qRT-PCR
	Genes	Primer	Sequence (5'-3')
	circ-MAPK4	circMAPK4-F	ATCAGCACAGAGGACCTCGT
		circMAPK4-R	ATCCTCTGGAGCCTTTGGAT
	MAPK4 mRNA	lineMAPK4-F	CGCTTTGTTGACTTCCAACC
		lineMAPK4-R	TTTGACGATGTTGTCGTGGT
	circ-Atp6v1h	circAtp6v1h-F	GGATATCCGAGGTGCTGTGG
		circAtp6v1h-R	GCTTCTCTTCAGGGCTTCGT
	circ-Rab3ip	circRab3ip-F	CTCCGGACCTTCTTGGTGTG
		circRab3ip-R	CTGGGGGATGAATACACGGG
	circ-Jmjd1c	circJmjd1c-F	AGTAGCAAAAGTGGACGGACT
		circJmjd1c-R	TCTCACAGATCCAAGAATGTGGT
	circ-Mga	circMga-F	TACGAACTTGGTGAGTGCCC
		circMga-R	AGCACAGGGCTCCAGATAGA
	circ-Ash1l	circAsh1l-F	CGAACCCTGGGAAAACCAGA
		circAsh1l-R	GACCTGGCCTACGTTTCACA
	circ-Runx1t1	circRunx1t1-F	AATGAGGTCCTGCCATCTGTG
		circRunx1t1-R	TGGCATTGTGGAGTGCTTCT
	circ-Crebbp	circCrebbp-F	TAACATGGCCAGCCTCAGTG
		circCrebbp-R	TGCCCTTGTGAAGCCTGATT
	circ-Vps13d	circVps13dF	GGAGATCTGACTTTGGGGGC
		circVps13d-R	CACTGAGGGGCAAGACTGAG
	circ-Adcy1	circAdcy1-F	GTATGGGGTCTTTGTGCGGA
		circAdcy1-R	GATGCTCACATTGTCGTGCC
	GAPDH	GAPDH-F	CCATGGGGAAGGTGAAGGTC
		GAPDH-R	GAAGGGGTCATTGATGGCAAC
	U6	U6-F	CGCTTCGGCAGCACATATAC
		U6-R	TTCACGAATTTGCGTGTCAT
	miR-125a-3p	miR-125a-3p RT	GTCGTATCCAGTGCAGGGTCCGAGGTATTCGCACTGGATACGACGGCTCCC
		miR-125a-3p-qF	TGACCACAGGTGAGGTTCTTG
	miR-217	miR-217 RT	GTCGTATCCAGTGCAGGGTCCGAGGTATTCGCACTGGATACGACTCCAATC
		miR-217-qF	GCCTATACTGCATCAGGAACT
	miR-630	miR-630 RT	GTCGTATCCAGTGCAGGGTCCGAGGTATTCGCACTGGATACGACACCTTCC
		miR-630-qF	CGGACAGTATTCTGTACCAGG
	miR-637	miR-637 RT	GTCGTATCCAGTGCAGGGTCCGAGGTATTCGCACTGGATACGACACGCAGA
		miR-637-qF	TATATACTGGGGGCTTTCGGG
	miRNA universal Reverse	Uni-Reverse	GTGCAGGGTCCGAGGT
	Note: F, forward; R, reverse, respectively.
