# Supplementary material for: Circular RNA MAPK4 (circ-MAPK4) inhibits cell apoptosis via MAPK signaling pathway by sponging miR-125a-3p in gliomas
Source: Mol Cancer. 2020 Jan 28;19:17. doi: 10.1186/s12943-019-1120-1 (PMC6986105; doi:10.1186/s12943-019-1120-1)
Supplement: Supplementary file 1 — Additional file 1: Table S1. The primer sequences for the qRT-PCR. Table S2. siRNA sequence targeting circ-MAPK4. Table S3. The DNA oligo sequences for pull-down assays [file 12943_2019_1120_MOESM1_ESM.zip › Table S3.xlsx]

## Sheet: Sheet1
Table S3. The DNA oligo sequences for pull-down assays
	Genes	Primer	Sequence (5'-3')
	circ-MAPK4 probe	biotin-GACCAAGTCTCCTTCCCTTGTGGGAGTAATGC-biotin
	Oligo probe	biotin-CCAGTGAATCCGTAATCATG-biotin
